# Supplementary material for: Metagenomic pipeline for identifying co-infections among distinct SARS-CoV-2 variants of concern: study cases from Alpha to Omicron
Source: Sci Rep. 2022 Jun 7;12:9377. doi: 10.1038/s41598-022-13113-4 (PMC9172093; doi:10.1038/s41598-022-13113-4)
Supplement: Supplementary file 1 — Supplementary Table S1. [file 41598_2022_13113_MOESM1_ESM.xlsx]

## Sheet: Hoja1
Supplementary Table 1. Genome classification using an ASV inference strategy with sequencing data for one or two variants of the SARS-CoV-2 virus, including distinct five iterations for the prediction.
Sample	Iteration 1	Iteration 2	Iteration 3	Iteration 4	Iteration 5	Expected lineage	Expected VOC class	Iterations with the same result	Predicted VOC class
S1	1. Non-VOC-B.1.1.389: 3	1. Non-VOC-B.1.1.389: 3	1. Gamma-P.1: 1	1. Non-VOC-B.1.1.389: 3	1. Non-VOC-B.1.1.389: 4	B.1.1.389	Non-VOC	5	Non-VOC
	2. Non-VOC-B.1.1.519: 1036	2. Non-VOC-B.1.1.519: 1036	2. Non-VOC-B.1.1.389: 4	2. Non-VOC-B.1.1.519: 1036	2. Non-VOC-B.1.1.519: 1036
	3. Non-VOC-B.1.525: 3	3. Non-VOC-B.1.525: 3	3. Non-VOC-B.1.1.519: 1036	3. Non-VOC-B.1.525: 3	3. Non-VOC-B.1.525: 3
			4. Non-VOC-B.1.525: 3
S2	1. Non-VOC-B.1.1.389: 7	1. Non-VOC-B.1.1.389: 6	1. Non-VOC-B.1.1.389: 5	1. Non-VOC-B.1.1.389: 6	1. Non-VOC-B.1.1.389: 7	C.36.3	Non-VOC	5	Non-VOC
	2. Non-VOC-B.1.1.519: 786	2. Non-VOC-B.1.1.519: 786	2. Non-VOC-B.1.1.519: 786	2. Non-VOC-B.1.1.519: 786	2. Non-VOC-B.1.1.519: 786
	3. Non-VOC-B.1.525: 3	3. Non-VOC-B.1.525: 3	3. Non-VOC-B.1.525: 2	3. Non-VOC-B.1.525: 3	3. Non-VOC-B.1.525: 3
	4. Non-VOC-C.36.3: 12	4. Non-VOC-C.36.3: 11	4. Non-VOC-C.36.3: 14	4. Non-VOC-C.36.3: 16	4. Non-VOC-C.36.3: 14
S3	1. Non-VOC-B.1.1.389: 7	1. Non-VOC-B.1.1.389: 8	1. Non-VOC-B.1.1.389: 9	1. Non-VOC-B.1.1.389: 9	1. Non-VOC-B.1.1.389: 9	P.2	Non-VOC	5	Non-VOC
	2. Non-VOC-B.1.1.519: 1078	2. Non-VOC-B.1.1.519: 1078	2. Non-VOC-B.1.1.519: 1078	2. Non-VOC-B.1.1.519: 1078	2. Non-VOC-B.1.1.519: 1078
	3. Non-VOC-B.1.525: 3	3. Non-VOC-B.1.525: 3	3. Non-VOC-B.1.525: 3	3. Non-VOC-B.1.525: 3	3. Non-VOC-B.1.525: 2
S4	1. Beta-B.1.351: 1	1. Beta-B.1.351: 1	1. Beta-B.1.351: 1	1. Beta-B.1.351: 1	1. Beta-B.1.351: 2	B.1.625	Non-VOC	5	Non-VOC
	2. Non-VOC-B.1.389: 2	2. Non-VOC-B.1.389: 2	2. Non-VOC-B.1.389: 2	2. Non-VOC-B.1.389: 2	2. Non-VOC-B.1.389: 2
	3. Non-VOC-B.1.1.519: 919	3. Non-VOC-B.1.1.519: 919	3. Non-VOC-B.1.1.519: 919	3. Non-VOC-B.1.1.519: 919	3. Non-VOC-B.1.1.519: 919
	4. Non-VOC-B.1.525: 5	4. Non-VOC-B.1.525: 5	4. Non-VOC-B.1.525: 5	4. Non-VOC-B.1.525: 7	4. Non-VOC-B.1.525: 7
	5. Omicron-B.1.1.529: 1	5. Omicron-B.1.1.529: 1	5. Omicron-B.1.1.529: 1	5. Omicron-B.1.1.529: 1	5. Omicron-B.1.1.529: 1
S5	1. Beta-B.1.351: 1	1. Beta-B.1.351: 1	1. Beta-B.1.351: 1	1. Beta-B.1.351: 1	1. Beta-B.1.351: 1	B.1.429	Non-VOC	5	Non-VOC
	2. Non-VOC-B.1.1.389: 7	2. Non-VOC-B.1.1.389: 8	2. Non-VOC-B.1.1.389: 7	2. Non-VOC-B.1.1.389: 9	2. Non-VOC-B.1.1.389: 8
	3. Non-VOC-B.1.1.519: 1198	3. Non-VOC-B.1.1.519: 1198	3. Non-VOC-B.1.1.519: 1198	3. Non-VOC-B.1.1.519: 1198	3. Non-VOC-B.1.1.519: 1198
	4. Non-VOC-B.1.525: 5	4. Non-VOC-B.1.525: 5	4. Non-VOC-B.1.525: 5	4. Non-VOC-B.1.525: 5	4. Non-VOC-B.1.525: 5
	5. Non-VOC-C.36.3: 2	5. Non-VOC-C.36.3: 2	5. Non-VOC-C.36.3: 2	5. Non-VOC-C.36.3: 2	5. Non-VOC-C.36.3: 1
S6	1. Non-VOC-B.1.1.389: 18	1. Non-VOC-B.1.1.389: 17	1. Non-VOC-B.1.1.389: 17	1. Non-VOC-B.1.1.389: 18	. Non-VOC-B.1.1.389: 18	B.1.525	Non-VOC	5	Non-VOC
	2. Non-VOC-B.1.1.519: 2433	2. Non-VOC-B.1.1.519: 2433	2. Non-VOC-B.1.1.519: 2433	2. Non-VOC-B.1.1.519: 2433	2. Non-VOC-B.1.1.519: 2433
	3. Non-VOC-B.1.525: 20	3. Non-VOC-B.1.525: 24	3. Non-VOC-B.1.525: 26	3. Non-VOC-B.1.525: 23	3. Non-VOC-B.1.525: 21
S7	1. Beta-B.1.351: 2	1. Beta-B.1.351: 2	1. Beta-B.1.351: 2	1. Beta-B.1.351: 2	1. Beta-B.1.351: 2	B.1.1.519	Non-VOC	5	Non-VOC
	2. Non-VOC-B.1.1.519: 3573	2. Non-VOC-B.1.1.519: 3573	2. Non-VOC-B.1.1.519: 3573	2. Non-VOC-B.1.1.519: 3573	2. Non-VOC-B.1.1.389: 1
					3. Non-VOC-B.1.1.519: 3573
S8	1. Alpha-B.1.1.7: 5	1. Alpha-B.1.1.7: 3	1. Alpha-B.1.1.7: 4	1. Alpha-B.1.1.7: 4	1. Alpha-B.1.1.7: 4	B.1.1.7	Alpha	5	Alpha
	2. Non-VOC-B.1.1.389: 5	2. Non-VOC-B.1.1.389: 7	2. Non-VOC-B.1.1.389: 6	2. Non-VOC-B.1.1.389: 6	2. Non-VOC-B.1.1.389: 6
	3. Non-VOC-B.1.1.519: 1275	3. Non-VOC-B.1.1.519: 1275	3. Non-VOC-B.1.1.519: 1275	3. Non-VOC-B.1.1.519: 1275	3. Non-VOC-B.1.1.519: 1275
	4. Non-VOC-B.1.525: 4	4. Non-VOC-B.1.525: 4	4. Non-VOC-B.1.525: 4	4. Non-VOC-B.1.525: 4	4. Non-VOC-B.1.525: 4
S9	1. Beta-B.1.351: 11	1. Beta-B.1.351: 13	1. Beta-B.1.351: 11	1. Beta-B.1.351: 12	1. Beta-B.1.351: 12	B.1.351	Beta	5	Beta
	2. Non-VOC-B.1.1.389: 13	2. Non-VOC-B.1.1.389: 14	2. Non-VOC-B.1.1.389: 14	2. Non-VOC-B.1.1.389: 12	2. Non-VOC-B.1.1.389: 13
	3. Non-VOC-B.1.1.519: 2410	3. Non-VOC-B.1.1.519: 2410	3. Non-VOC-B.1.1.519: 2410	3. Non-VOC-B.1.1.519: 2410	3. Non-VOC-B.1.1.519: 2410
	4. Non-VOC-B.1.525: 8	4. Non-VOC-B.1.525: 8	4. Non-VOC-B.1.525: 8	4. Non-VOC-B.1.525: 8	4. Non-VOC-B.1.525: 8
S10	1. Gamma-P.1: 8	1. Delta-B.1.617.2: 1	1. Gamma-P.1: 9	1. Gamma-P.1: 7	1. Gamma-P.1: 9	P.1	Gamma	5	Gamma
	2. Non-VOC-B.1.1.389: 6	2. Gamma-P.1: 9	2. Non-VOC-B.1.1.389: 6	2. Non-VOC-B.1.1.389: 5	2. Non-VOC-B.1.1.389: 6
	3. Non-VOC-B.1.1.519: 1022	3. Non-VOC-B.1.1.389: 5	3. Non-VOC-B.1.1.519: 1022	3. Non-VOC-B.1.1.519: 1022	3. Non-VOC-B.1.1.519: 1022
	4. Non-VOC-B.1.525: 2	4. Non-VOC-B.1.1.519: 1022	4. Non-VOC-B.1.525: 2	4. Non-VOC-B.1.525: 2	4. Non-VOC-B.1.525: 2
		5. Non-VOC-B.1.525: 2
S11	1. Delta-B.1.617.2: 10	1. Delta-B.1.617.2: 10	1. Delta-B.1.617.2: 8	1. Delta-B.1.617.2: 9	1. Delta-B.1.617.2: 11	B.1.617.2	Delta	5	Delta
	2. Non-VOC-B.1.1.389: 3	2. Non-VOC-B.1.389: 2	2. Non-VOC-B.1.389: 2	2. Non-VOC-B.1.389: 3	2. Non-VOC-B.1.389: 3
	3. Non-VOC-B.1.1.519: 866	3. Non-VOC-B.1.1.519: 866	3. Non-VOC-B.1.1.519: 866	3. Non-VOC-B.1.1.519: 866	3. Non-VOC-B.1.1.519: 866
	4. Non-VOC-B.1.525: 1	4. Non-VOC-C.36.3: 7	4. Non-VOC-B.1.525: 1	4. Non-VOC-B.1.525: 1	4. Non-VOC-B.1.525: 1
	5. Non-VOC-C.36.3: 7	5. Omicron-B.1.1.529: 1	5. Non-VOC-C.36.3: 7	5. Non-VOC-C.36.3: 7	5. Non-VOC-C.36.3: 7
			6. Omicron-B.1.1.529: 1	6. Omicron-B.1.1.529: 1	6. Omicron-B.1.1.529: 1
S12	1. Non-VOC-B.1.1.519: 824	1. Non-VOC-B.1.1.389: 1	1. Non-VOC-B.1.1.519: 824	1. Non-VOC-B.1.1.389: 1	1. Non-VOC-B.1.1.389: 1	B.1.1.529	Omicron	5	Omicron
	2. Omicron-B.1.1.529: 13	2. Non-VOC-B.1.1.519: 824	2. Omicron-B.1.1.529: 10	2. Non-VOC-B.1.1.519: 824	2. Non-VOC-B.1.1.519: 824
		3. Omicron-B.1.1.529: 12		3. Omicron-B.1.1.529: 14	3. Omicron-B.1.1.529: 13
D1 (S4+S6)	1. Beta-B.1.351: 2	1. Beta-B.1.351: 2	1. Beta-B.1.351: 2	1. Beta-B.1.351: 2	1. Beta-B.1.351: 2	B.1.625 + B.1.525	Non-VOC (+ Non-VOC)	5	Non-VOC (+ Non-VOC)
	2. Non-VOC-B.1.1.389: 18	2. Non-VOC-B.1.1.389: 19	2. Non-VOC-B.1.1.389: 18	2. Non-VOC-B.1.1.389: 19	2. Delta-B.1.617.2: 1
	3. Non-VOC-B.1.1.519: 2581	3. Non-VOC-B.1.1.519: 2581	3. Non-VOC-B.1.1.519: 2581	3. Non-VOC-B.1.1.519: 2581	3. Non-VOC-B.1.1.389: 17
	4. Non-VOC-B.1.525: 21	4. Non-VOC-B.1.525: 21	4. Non-VOC-B.1.525: 22	4. Non-VOC-B.1.525: 22	4. Non-VOC-B.1.1.519: 2581
					5. Non-VOC-B.1.525: 22
D2 (S1+S8)	1. Alpha-B.1.1.7: 3	1. Alpha-B.1.1.7: 2	1. Alpha-B.1.1.7: 3	1. Alpha-B.1.1.7: 3	1. Alpha-B.1.1.7: 3	B.1.1.389 + B.1.1.7	Alpha (+ Non-VOC)	4	Alpha (+ Non-VOC)
	2. Non-VOC-B.1.1.389: 6	2. Non-VOC-B.1.1.389: 6	2. Non-VOC-B.1.1.389: 7	2. Non-VOC-B.1.1.389: 7	2. Non-VOC-B.1.1.389: 6
	3. Non-VOC-B.1.1.519: 1677	3. Non-VOC-B.1.1.519: 1677	3. Non-VOC-B.1.1.519: 1677	3. Non-VOC-B.1.1.519: 1677	3. Non-VOC-B.1.1.519: 1677
	4. Non-VOC-B.1.525: 4	4. Non-VOC-B.1.525: 4	4. Non-VOC-B.1.525: 4	4. Non-VOC-B.1.525: 4	4. Non-VOC-B.1.525: 4
D3 (S8+S9)	1. Alpha-B.1.1.7: 4	1. Alpha-B.1.1.7: 3	1. Alpha-B.1.1.7: 3	1. Alpha-B.1.1.7: 4	1. Alpha-B.1.1.7: 4	B.1.1.7 + B.1.351	Alpha + Beta	3	Alpha + Beta
	2. Beta-B.1.351: 3	2. Beta-B.1.351: 2	2. Beta-B.1.351: 3	2. Beta-B.1.351: 2	2. Beta-B.1.351: 3
	3. Non-VOC-B.1.1.389: 8	3. Non-VOC-B.1.1.389: 7	3. Non-VOC-B.1.1.389: 7	3. Non-VOC-B.1.1.389: 5	3. Non-VOC-B.1.1.389: 8
	4. Non-VOC-B.1.1.519: 2714	4. Non-VOC-B.1.1.519: 2714	4. Non-VOC-B.1.1.519: 2714	4. Non-VOC-B.1.1.519: 2714	4. Non-VOC-B.1.1.519: 2714
	5. Non-VOC-B.1.525: 10	5. Non-VOC-B.1.525: 10	5. Non-VOC-B.1.525: 10	5. Non-VOC-B.1.525: 9	5. Non-VOC-B.1.525: 10
D4 (S8+S10)	1. Alpha-B.1.1.7: 3	1. Alpha-B.1.1.7: 2	1. Alpha-B.1.1.7: 4	1. Alpha-B.1.1.7: 4	1. Alpha-B.1.1.7: 3	B.1.1.7 + P.1	Alpha + Gamma	4	Alpha + Gamma
	2. Gamma-P.1: 5	2. Gamma-P.1: 5	2. Gamma-P.1: 3	2. Gamma-P.1: 5	2. Gamma-P.1: 6
	3. Non-VOC-B.1.1.389: 8	3. Non-VOC-B.1.1.389: 9	3. Non-VOC-B.1.1.389: 9	3. Non-VOC-B.1.1.389: 9	3. Non-VOC-B.1.1.389: 11
	4. Non-VOC-B.1.1.519: 1629	4. Non-VOC-B.1.1.519: 1629	4. Non-VOC-B.1.1.519: 1629	4. Non-VOC-B.1.1.519: 1629	4. Non-VOC-B.1.1.519: 1629
	5. Non-VOC-B.1.525: 4	5. Non-VOC-B.1.525: 4	5. Non-VOC-B.1.525: 4	5. Non-VOC-B.1.525: 3	5. Non-VOC-B.1.525: 4
D5 (S8+S11)	1. Alpha-B.1.1.7: 4	1. Alpha-B.1.1.7: 4	1. Alpha-B.1.1.7: 4	1. Alpha-B.1.1.7: 3	1. Alpha-B.1.1.7: 2	B.1.617.2 + B.1.1.7	Alpha + Delta	4	Alpha + Delta
	2. Delta-B.1.617.2: 4	2. Delta-B.1.617.2: 5	2. Delta-B.1.617.2: 4	2. Delta-B.1.617.2: 4	2. Delta-B.1.617.2: 4
	3. Non-VOC-B.1.1.389: 6	3. Non-VOC-B.1.1.389: 10	3. Non-VOC-B.1.1.389: 10	3. Non-VOC-B.1.1.389: 6	3. Non-VOC-B.1.1.389: 8
	4. Non-VOC-B.1.1.519: 1573	4. Non-VOC-B.1.1.519: 1573	4. Non-VOC-B.1.1.519: 1573	4. Non-VOC-B.1.1.519: 1573	4. Non-VOC-B.1.1.519: 1573
	5. Non-VOC-B.1.525: 3	5. Non-VOC-B.1.525: 3	5. Non-VOC-B.1.525: 3	5. Non-VOC-B.1.525: 3	5. Non-VOC-B.1.525: 3
	6. Non-VOC-C.36.3: 3	6. Non-VOC-C.36.3: 3	6. Non-VOC-C.36.3: 4	6. Non-VOC-C.36.3: 4	6. Non-VOC-C.36.3: 3
D6 (S8+S12)	1. Alpha-B.1.1.7: 4	1. Alpha-B.1.1.7: 4	1. Alpha-B.1.1.7: 4	1. Alpha-B.1.1.7: 4	1. Alpha-B.1.1.7: 5	B.1.1.7 + B.1.1.529	Alpha + Omicron	5	Alpha + Omicron
	2. Non-VOC-B.1.389: 6	2. Non-VOC-B.1.389: 7	2. Non-VOC-B.1.389: 6	2. Non-VOC-B.1.389: 7	2. Non-VOC-B.1.389: 7
	3. Non-VOC-B.1.1.519: 2070	3. Non-VOC-B.1.1.519: 2070	3. Non-VOC-B.1.1.519: 2070	3. Non-VOC-B.1.1.519: 2070	3. Non-VOC-B.1.1.519: 2070
	4. Non-VOC-B.1.525: 4	4. Non-VOC-B.1.525: 4	4. Non-VOC-B.1.525: 3	4. Non-VOC-B.1.525: 4	4. Non-VOC-B.1.525: 4
	5. Non-VOC-C.36.3: 2	5. Non-VOC-C.36.3: 2	5. Non-VOC-C.36.3: 2	5. Non-VOC-C.36.3: 2	5. Non-VOC-C.36.3: 2
	6. Omicron-B.1.1.529: 7	6. Omicron-B.1.1.529: 9	6. Omicron-B.1.1.529: 8	6. Omicron-B.1.1.529: 9	6. Omicron-B.1.1.529: 8
D7 (S9+S11)	1. Beta-B.1.351: 8	1. Beta-B.1.351: 7	1. Beta-B.1.351: 8	1. Beta-B.1.351: 9	. Beta-B.1.351: 7	B.1.617.2 + B.1.351	Beta + Delta	5	Beta + Delta
	2. Delta-B.1.617.2: 8	2. Delta-B.1.617.2: 4	2. Delta-B.1.617.2: 8	2. Delta-B.1.617.2: 9	2. Delta-B.1.617.2: 5
	3. Non-VOC-B.1.1.389: 11	3. Non-VOC-B.1.1.389: 11	3. Non-VOC-B.1.1.389: 10	3. Non-VOC-B.1.1.389: 13	3. Non-VOC-B.1.1.389: 9
	4. Non-VOC-B.1.1.519: 2572	4. Non-VOC-B.1.1.519: 2572	4. Non-VOC-B.1.1.519: 2572	4. Non-VOC-B.1.1.519: 2572	4. Non-VOC-B.1.1.519: 2572
	5. Non-VOC-B.1.525: 8	5. Non-VOC-B.1.525: 8	5. Non-VOC-B.1.525: 9	5. Non-VOC-B.1.525: 9	5. Non-VOC-B.1.525: 9
	6. Non-VOC-C.36.3: 7	6. Non-VOC-C.36.3: 7	6. Non-VOC-C.36.3: 7	6. Non-VOC-C.36.3: 4	6. Non-VOC-C.36.3: 5
D8 (S9+S10)	1. Beta-B.1.351: 7	1. Beta-B.1.351: 7	1. Beta-B.1.351: 7	1. Beta-B.1.351: 7	1. Beta-B.1.351: 6	P.1 + B.1.351	Beta + Gamma	5	Beta + Gamma
	2. Gamma-P.1: 5	2. Gamma-P.1: 7	2. Gamma-P.1: 7	2. Gamma-P.1: 5	2. Gamma-P.1: 6
	3. Non-VOC-B.1.1.389: 13	3. Non-VOC-B.1.1.389: 15	3. Non-VOC-B.1.1.389: 13	3. Non-VOC-B.1.1.389: 12	3. Non-VOC-B.1.1.389: 14
	4. Non-VOC-B.1.1.519: 2662	4. Non-VOC-B.1.1.519: 2662	4. Non-VOC-B.1.1.519: 2662	4. Non-VOC-B.1.1.519: 2662	4. Non-VOC-B.1.1.519: 2662
	5. Non-VOC-B.1.525: 10	5. Non-VOC-B.1.525: 10	5. Non-VOC-B.1.525: 10	5. Non-VOC-B.1.525: 10	5. Non-VOC-B.1.525: 10
D9 (S9+S12)	. Beta-B.1.351: 10	1. Beta-B.1.351: 11	1. Beta-B.1.351: 9	1. Beta-B.1.351: 10	1. Beta-B.1.351: 10	B.1.351 + B.1.1.529	Beta + Omicron	5	Beta + Omicron
	2. Non-VOC-B.1.389: 13	2. Non-VOC-B.1.389: 12	2. Non-VOC-B.1.389: 11	2. Non-VOC-B.1.389: 13	2. Non-VOC-B.1.389: 14
	3. Non-VOC-B.1.1.519: 2983	3. Non-VOC-B.1.1.519: 2983	3. Non-VOC-B.1.1.519: 2983	3. Non-VOC-B.1.1.519: 2983	3. Non-VOC-B.1.1.519: 2983
	4. Non-VOC-B.1.525: 6	4. Non-VOC-B.1.525: 6	4. Non-VOC-B.1.525: 6	4. Non-VOC-B.1.525: 5	4. Non-VOC-B.1.525: 6
	5. Omicron-B.1.1.529: 7	5. Omicron-B.1.1.529: 8	5. Omicron-B.1.1.529: 8	5. Omicron-B.1.1.529: 8	5. Omicron-B.1.1.529: 8
D10 (S11+S10)	1. Beta-B.1.351: 1	1. Beta-B.1.351: 1	1. Beta-B.1.351: 1	1. Beta-B.1.351: 1	1. Beta-B.1.351: 1	B.1.617.2 + P.1	Delta + Gamma	5	Delta + Gamma
	2. Delta-B.1.617.2: 5	2. Delta-B.1.617.2: 5	2. Delta-B.1.617.2: 5	2. Delta-B.1.617.2: 5	2. Delta-B.1.617.2: 5
	3. Gamma-P.1: 7	3. Gamma-P.1: 8	3. Gamma-P.1: 8	3. Gamma-P.1: 7	3. Gamma-P.1: 9
	4. Non-VOC-B.1.1.389: 5	4. Non-VOC-B.1.1.389: 8	4. Non-VOC-B.1.1.389: 8	4. Non-VOC-B.1.1.389: 7	4. Non-VOC-B.1.1.389: 7
	5. Non-VOC-B.1.1.519: 1430	5. Non-VOC-B.1.1.519: 1430	5. Non-VOC-B.1.1.519: 1430	5. Non-VOC-B.1.1.519: 1430	5. Non-VOC-B.1.1.519: 1430
	6. Non-VOC-B.1.525: 3	6. Non-VOC-B.1.525: 3	6. Non-VOC-B.1.525: 3	6. Non-VOC-B.1.525: 3	6. Non-VOC-B.1.525: 3
	7. Non-VOC-C.36.3: 5	7. Non-VOC-C.36.3: 2	7. Non-VOC-C.36.3: 3	7. Non-VOC-C.36.3: 5	7. Non-VOC-C.36.3: 4
D11 (S10+S12)	1. Gamma-P.1: 6	1. Gamma-P.1: 8	1. Gamma-P.1: 6	1. Gamma-P.1: 5	1. Gamma-P.1: 7	P.1 + B.1.1.529	Gamma + Omicron	5	Gamma + Omicron
	2. Non-VOC-B.1.389: 8	2. Non-VOC-B.1.389: 8	2. Non-VOC-B.1.389: 6	2. Non-VOC-B.1.389: 6	2. Non-VOC-B.1.389: 10
	3. Non-VOC-B.1.1.519: 1806	3. Non-VOC-B.1.1.519: 1806	3. Non-VOC-B.1.1.519: 1806	3. Non-VOC-B.1.1.519: 1806	3. Non-VOC-B.1.1.519: 1806
	4. Non-VOC-B.1.525: 2	4. Non-VOC-B.1.525: 2	4. Non-VOC-B.1.525: 2	4. Non-VOC-B.1.525: 2	4. Non-VOC-B.1.525: 2
	5. Omicron-B.1.1.529: 3	5. Omicron-B.1.1.529: 3	5. Omicron-B.1.1.529: 4	5. Omicron-B.1.1.529: 3	5. Omicron-B.1.1.529: 3
D12 (S11+S2)	1. Beta-B.1.351: 1	1. Beta-B.1.351: 1	1. Beta-B.1.351: 1	1. Beta-B.1.351: 1	1. Beta-B.1.351: 1	B.1.617.2 + C.36.3	Delta (+ Non-VOC)	5	Delta (+ Non-VOC)
	2. Delta-B.1.617.2: 6	2. Delta-B.1.617.2: 5	2. Delta-B.1.617.2: 6	2. Delta-B.1.617.2: 4	2. Delta-B.1.617.2: 6
	3. Non-VOC-B.1.1.389: 9	3. Non-VOC-B.1.1.389: 8	3. Non-VOC-B.1.1.389: 7	3. Non-VOC-B.1.1.389: 8	3. Non-VOC-B.1.1.389: 5
	4. Non-VOC-B.1.1.519: 1276	4. Non-VOC-B.1.1.519: 1276	4. Non-VOC-B.1.1.519: 1276	4. Non-VOC-B.1.1.519: 1276	4. Non-VOC-B.1.1.519: 1276
	5. Non-VOC-B.1.525: 4	5. Non-VOC-B.1.525: 4	5. Non-VOC-B.1.525: 2	5. Non-VOC-B.1.525: 3	5. Non-VOC-B.1.525: 4
	6. Non-VOC-C.36.3: 15	6. Non-VOC-C.36.3: 15	6. Non-VOC-C.36.3: 13	6. Non-VOC-C.36.3: 14	6. Non-VOC-C.36.3: 16
D13 (S7+S11)	1. Beta-B.1.351: 3	1. Beta-B.1.351: 3	1. Beta-B.1.351: 3	1. Beta-B.1.351: 3	1. Beta-B.1.351: 3	B.1.617.2 + B.1.1.519	Delta (+ Non-VOC)	0	Beta*
	2. Delta-B.1.617.2: 1	2. Delta-B.1.617.2: 1	2. Delta-B.1.617.2: 2	2. Delta-B.1.617.2: 1	2. Delta-B.1.617.2: 1
	3. Non-VOC-B.1.1.519: 3646	3. Non-VOC-B.1.1.519: 3646	3. Non-VOC-B.1.1.519: 3646	3. Non-VOC-B.1.1.519: 3646	3. Non-VOC-B.1.1.519: 3646
	4. Non-VOC-C.36.3: 2	4. Non-VOC-C.36.3: 2		4. Non-VOC-C.36.3: 1	4. Non-VOC-C.36.3: 1
D14 (S11+S12)	1. Beta-B.1.351: 1	1. Beta-B.1.351: 1	1. Beta-B.1.351: 1	1. Beta-B.1.351: 1	1. Beta-B.1.351: 1	B.1.617.2 + B.1.1.529	Delta + Omicron	5	Delta + Omicron
	2. Delta-B.1.617.2: 13	2. Delta-B.1.617.2: 11	2. Delta-B.1.617.2: 10	2. Delta-B.1.617.2: 12	2. Delta-B.1.617.2: 9
	3. Non-VOC-B.1.389: 3	3. Non-VOC-B.1.389: 4	3. Non-VOC-B.1.389: 5	3. Non-VOC-B.1.389: 3	3. Non-VOC-B.1.389: 4
	4. Non-VOC-B.1.1.519: 1693	4. Non-VOC-B.1.1.519: 1693	4. Non-VOC-B.1.1.519: 1693	4. Non-VOC-B.1.1.519: 1693	4. Non-VOC-B.1.1.519: 1693
	5. Non-VOC-B.1.525: 1	5. Non-VOC-B.1.525: 1	5. Non-VOC-B.1.525: 1	5. Non-VOC-B.1.525: 1	5. Non-VOC-B.1.525: 1
	6. Non-VOC-C.36.3: 8	6. Non-VOC-C.36.3: 9	6. Non-VOC-C.36.3: 7	6. Non-VOC-C.36.3: 5	6. Non-VOC-C.36.3: 7
	7. Omicron-B.1.1.529: 3	7. Omicron-B.1.1.529: 3	7. Omicron-B.1.1.529: 4	7. Omicron-B.1.1.529: 3	7. Omicron-B.1.1.529: 3
